# Supplementary material for: How to eradicate polio in Pakistan: Insights from community health workers
Source: PLOS Glob Public Health. 2023 Aug 29;3(8):e0002289. doi: 10.1371/journal.pgph.0002289 (PMC10464965; doi:10.1371/journal.pgph.0002289)
Supplement: S1 Appendix — (XLSX) [file pgph.0002289.s002.xlsx]

## Sheet: Idea Scoring Sheet
S.No	Problem Summary	Solution Summary	Team Code	No. of FLWs
1	Misconception about polio vaccine leads to refusal: Misconception is the biggest cause of refusals and hinders polio eradication in Pakistan. Many people in the community do not trust FLWs and often misbehave with them because they consider polio program to be a conspiracy, medically unsafe and religiously haram. People do not respect the FLWs and some times do not allow them to enter their house…	Arrange medical camp, where alongwith giving medicines, the doctors will inform people about polio disease, the importance of polio vaccine and the need for getting children vaccinated against this crippling disease. Medical camps should be arranged in union councils before polio campaign where doctors will provide free consultation and medicines for different diseases on the spot and will refer …	XXXX	7
			XXXX	8
			XXXX	9
			XXXX	9
		Engage doctors and practitioners to sensitize and mobilize people on the importance of polio vaccine as part of their regular clinical work. Since doctors are trusted the most in health issues, their communication will be more effective in convincing parents that polio vaccine is critical for children. Since people do not just rely on local doctors inside the union council and they visit large pu…	XXXX	7
		Organize a mass campaign involving influentials and mass media. A large scale campaign involving all stakeholders has the potential to sweep misconception and create window for 100% coverage in all areas. A strong push even for a short time has the potential to eradicate polio from the country.	XXXX	9
			XXXX	9
			XXXX	9
			XXXX	8
			XXXX	8
		Some of the misconceptions include misinformation about the ingredients of the vaccine. There are different propaganda videos about the ingredients of the vaccine that community members show to FLWs. Such vides are edited and translated to serve the purpose of the anti-polio program campaign. To address this, there should be a video to cover the vaccine manufacturing process from start to end. Th…	XXXX	8
		It has been observed that people object to the country where the vaccine was manufactured. They tend to be more receptive to vaccines having a Muslim Country as the country it was manufactured. People also object to sourcing of vaccine from different countries in different campaigns. It is suggested to label all vaccine with a Muslim Country name such as Malysia so that people consider it halal a…	XXXX	8
		Polio program should be implemented by the government through legal steps. To this this, there should be polio vaccine card on the pattern of immunization card. Maintaining the card should be mandatory for parents. This card should be required by NADRA for registering the child (making Form B). This will make polio vaccination mandatory and parents will have no option but to let the polio teams v…	XXXX	4
			XXXX	6
		It has been observed that COVID 19 caller tune (intro message) has played an important role in sensitizing people to follow safety measures. It is suggested that caller tunes (intro message) be introduced to enhance awareness about the polio programme as well. Such caller tunes should be played before and during polio campaign to sensitize people about the importance of vaccinating children by pa…	XXXX	4
			XXXX	8
2	Door chalking annoys community as well as makes the hands and clothes which leads to parents not allowing us to vaccinate their children: Repeated door chalking by CHWs annoys community as they complain that their gates become dirty. Many people are upset about the repeated writings on their doors when CHWs write in different places on the door in different campaigns. This becomes a challenge for…	It is suggested to use erasable markers instead of chalks for door marking. Using erasable marker will help FLWs to keep themselves and their hands clean. A more tidy appearance will have positive impact on parents. Erasable marker will also not cause much dirt on the doors and community will allow marking doors happily. Since markers can be used for more than one campaign, this idea will not add…	XXXX	7
3	Community fatigue from repeated visits by FLWs: FLWs have to pay multiple visits to households during campaigns activities. These include visit by CHW, visit by HTHM and visit by area supervisor in one day. These visits are followed by monitors mostly on the same day. Besides there are visits outside campaigns for EPI activities and data collection. These visits are not seen as a breach of privac…	It is suggested to reduce the number of visits to households by appropriately spacing campaigns with one to three months space between two campaigns. Moreover, the EPI activities should be implemented in a more coordinated manner so that the number of visits can be reduced outside campaigns. As the number of visits decreases, community will become more welcoming to FLWs and will respond positivly…	XXXX	5
			XXXX	7
			XXXX	7
			XXXX	7
			XXXX	6
			XXXX	8
		It is suggested that the number of visits to one household by all FLWs should be limited to 2 visits at maximum per week. FLWs should be made responsible to meet all targets of PEI, EPI and data collection in these two visits. This will need effective coordination between PEI and EPI to make sure that multipurpose joint visits are conducted and targets are achieved in minimum number visits. This …	XXXX	9
		It is suggested that CHW and HTHM should have joint visits to housholds to reduce the number of knocks at the doors. All communication and operation related activities should be conducted jointly which will improve coordination at the program level. Less frequent and more effective visits will reduce burden on FLWs and will improve program by positively affecting the community attitude by reducin…	XXXX	9
4	Community fatigue from repeated data collection by FLWs: FLWs are repeatedly asked for providing data on different aspect of the community and children. Frequent and repeated questions by the FLWs from parents at different times is seen by the community as too much intrusion in their lives. Sometimes questions are repetitive while sometimes questions are considered too personal and sensitive such…	It is suggested that a comprehensive survey is conducted to collect all relevant data. That data should be used for future planning and reporting and no more polio related data collection be allowed for a certain period of time to avoid community fatigue from surveys. This will allow FLWs to focus on core vaccination and communication activities. This will also help in reducing doubts in people's…	XXXX	5
5	Limited capacity of FLWs: Community ask questions about the safety of polio vaccine because of the ongoing propaganda against polio, but FLWs do not have adequate knowledge to answer all questions. Since there are many misconceptions in the community about polio vaccine, when FLWs are unable to answer questions satisfactorily, it creates more doubts and distrust in the community. This not only ma…	It is suggested that FLWs be trained on the technical aspects of the vaccine so that they can answer appropriately to questions from community. It is also suggested that there should be uniform narratives/counter narratives to address the trust and misconception issues. For example, [redacted] incident is still quoted by some community members to argue that polio vaccine is not safe for children.…	XXXX	7
			XXXX	9
			XXXX	9
6	Lack of medicines and nutrition supplies at BHU/CD: Lack of medicine at the health centers and the perception of inequitable provision of medicine affects the polio program in the area. BHUs and civil dispensaries do not have sufficient medicine to serve all the population in the area. Many patients get prescription from the BHU/CD and have to purchase medicine from the market. Since many people …	It is suggested to have sufficient medicine at the health centers to serve all the population of the UC. There should be clear guidlines for provision of medicine and the same should be explained well to the community to address the perception of descrimination. The health staff at the health center should be made accountable to make sure that there is no descrimination in provision of medicine a…	XXXX	9
			XXXX	8
			XXXX	9
			XXXX	7
			XXXX	9
			XXXX	9
		To counter the perception of descrimination in provision of medicine at the health centers, there should be a referral mechanism where FLWs provide a reference slip to patients in the community and health center staff is bound to honour the referral by providing the required medicine. If the health center staff do not honour the reference slip, FLWs will report it UC managers who will sought [coo…	XXXX	7
		FLWs should be involved in provision of nutrition supplies to the community. To implement this idea, FLWs should carry nutrition supplies during campaign and should distribute these supplies at the household level to motivate people for polio vaccination. This will positively influence the image of FLWs in the community. FLWs will be welcomed and will be allowed to vaccinate all children in the c…	XXXX	8
		It is suggested that health interventions, other than the regular health services, such as nutrition program should be for at least one year to be able to serve all needy people within a community and does not cause a sense of deprivation in the community. Also the duration of the program should be clearly communicated so that the closure of the program does not create problems for us. Appropriat…	XXXX	7
7	Mental stress due to short term contract, no salary increment, long working hours and consistant threat of termination: Front line workers have a difficult job. They face community resistance, security threats, and taunts from neighbors. They work long hours chasing targets and have to face actions if there is gap in performance. An additional and constant source of stress is the short term contr…	It is suggested to give annual contracts to FLWs to give them job security for a longer time. Having a secure job will motivate them to work harder and focus on improving their performance in the polio program. Long term job contract should be awarded to the staff for their satisfaction and improvement of performance. The contract should be renewed on performance basis so that good work is reward…	XXXX	7
			XXXX	7
		Front line workers are working the polio program for a long time. It is suggested that they are mainstreamed on the pattern of lady health workers. This will give them job security and access to other government incentives. This will end the continuous threat of termination which will enable them to focus more on performance and work hard to eradicate polio.	XXXX	8
		The practice of working long hours and demand for sharing data outside working hours should stop. This will enable FLWs to have a work-life balance and give adequate time to family. It is suggested to plan activities in a way that all the field activities and data sharing are done within working hours. The planning can be done at the UC level with approval from [coordination office]. Once planned…	XXXX	8
8	Mental stress due to poor performance because of involvement of FLWs in non-PEI activities: Activities of the polio program are difficult and time bound. FLWs have to chase their targets in campaign and outside campaign. However, FLWs are also involved in EPI activities which not only increase their workload but also diverts their focus from their core PEI activities. This is a consistent source …	As PEI has its own full time staff, FLWs should not be involved in their activities. This will save time of FLWs and they will be able to have exclusive focus on polio program as polio is a higher priority and time bounded project. This will also help in reducing FLWs' stress and they will be able to improve their performance and improve the polio program.	XXXX	8
		There should clear TORs for FLWs in the EPI activities so that EPI staff can not take advatange of the ambequity in roles and make FLWs do most of the work. Expectations should be clear to both FLWs and EPI staff so that both teams work closely and improve EPI without compromising the PEI activities. This will reduce workload and stress of FLWs and they will be able to improve improve the polio e…	XXXX	9
9	Use of force in polio program create problems for FLWs: District administration help the PEI teams in covering refusals and PMCs. When a refusal is reported, the district administration officials come to the area and visit the refusal household along with the area team. While this covers the refusal most of the time, it also creates problems for FLWs. When FLWs accompany the district administrati…	While addressing refusals, district administration/police should not have FLWs with them in the community. The data and location of chronic refusals will be shared with district administration so they can locate specific houses and can address refusals themselves. A vaccinator from outside will accompany the team so that vaccines can be administered and data can be recorded which will be handed o…	XXXX	8
			XXXX	8
		It is suggested to stop use of force in refusal coverage. Instead district administration along with local politicians should also join FLWs during the campaigns to mobilize people and convince them to vaccinate their children. This will solve the refusal problem on a permanent basis unlike use of force which solves the problem on a temporary basis and some people refuse again in the next campaig…	XXXX	8
10	Fake finger marking by parents/community: Some parents do fake finger marking during the polio campaign to avoid polio vaccines. This happens because the all parents know which finger do the FLWs mark after administring vaccine. Although, most of the time such finger marks are easily recognizable (becasue of the marker and the specific colour) and FLWs ask parents that this is fake, parents insis…	Having one finger as a standard for marking during each campaign should be stopped. Polio program should change the finger for each campaign and it should be kept secret till the campaign day. This will make it difficult for parents to guess and mark the right finger which will make it easier for FLWs to identify and convince the parents if the finger mark is fake. It will also make the data more…	XXXX	9
11	Early morning visits to community create problems for FLWs: FLWs start their activities early in the morning during campaign. They usually start their activities at 8 am in the morning when families are busy in having breakfast and getting ready to work. People who are visited early in the morning complain about the timing and do not welcome FLWs. Repeated visits during breakfast time annoys comm…	To have good relationship with the community and not disturb their morning, it is suggested to start field activities at 10 AM so that community is done with all activities when FLWs visit them. Activities should be planned accordingly so that all targets are met in the given working hours. This will positively affect community behavior towards FLWs. This will also reduce the time it takes to vac…	XXXX	9
12	Refusals' target not met due to lag between communication and operation activities: HTHM is mainly responsible for communication and addressing refusals. Some times HTHM convince refusals and they agree to polio vaccination. However, HTHM cannot vaccinate children and has to call CHW to administer vaccine and record it properly. Since CHW is also busy in the field it takes some time even a day fo…	It is suggested that HTHM are trained in administering vaccine. They will carry vaccine along with a data sheet so that she can vaccinate refusals the moment they are convinced. The HTHM will note down the detail of the children and will give this data to CHW at the day end who will make it part of her record. This way the refusals will be addressed more effectively.	XXXX	8
13	Community demand for social services causes refusals: Most of the communities have poor infrastructure and do not have access to services such as clean drinking water, sanitation and solid waste disposal. They argue that if polio program is so concerned about their children health, it should provide these services which are essential for the health of the entire family. FLWs have to face these de…	It is suggested to coordinate with water and sanitation service providers at the higher level for coordinated service delivery. If the service providers are onboarded, FLWs and UC managers will communicate community's problems and will arrange their meetings at the local level. When the community is able to present their demands to service providers with facilitation from PEI teams, they will coo…	XXXX	7
14	Long distance travel in areas is a problem for FLWs: Certain areas have large geographic spread and FLWs have to travel long distances in the field work. Since the salary of FLWs is not enough to cover transportation on a daily basis, they have to walk which is not only tiresome but also takes time hence affecting their performance as targets are missed. Long distance walk also poses security ris…	There should be provision for transport allowance for FLWs for the field work. The allowance should be tied to field activities and targets. This will save FLWs time, will minimize security risks during field visits and will enable them to meet their targets on time.	XXXX	9
15	Branding of FLWs: FLWs are known as polio workers whose only responsibility is to provide polio drops. This introduction affects community's trust in FLWs in health matters and do not value their views when they talk about diseases and vaccine. The inability of FLWs to help community in access to other medicines and nutrition supplies further reinforces this branding. This leads to not having a w…	It is suggested that FLWs be branded as health workers or 'sihat mohafiz' in the program. Branding will be done through media and other communication channels that PEI uses for polio awareness raising. FLWs involvement in health and nutrition referrals will further help in establishing them as health workers in the community. Once community recognize them as health workers, they will pay more att…	XXXX	5
16	Refusal from government employees and doctors/medical practitioners: Some government employees and doctor/medical practitioners do not allow FLWs to vaccinate their children. Some of them also threaten FLWs they will get them terminated if their refusal is reported. This is a serious problem because their refusal is more contagious as government employees and doctors are more influential in the c…	It is suggested that refusals from government employees and doctors/medical practitioners should be taken more seriously. There should be departmental actions against such refusals so that other community members are not affected. If all government employees and doctors/medical practitioners allow and support polio program, this will have a positive effect on the overall community which will redu…	XXXX	6
17	Refusal due to demand by community for financial and non financial support at the household level: There are many poor households in the community who struggle hard to meet their basic needs such as food, clothing, education expenses etc. They ask for financial assistance in return for allowing FLWs to vaccinate their children. Some households also demand other supplies such as color pencil, draw…	It is suggested that there should be a montly stipend for all housholds who have children under the age of 5 to incentivise vaccination. If such interventions can be done for enrolment in schools, it can also be done for polio vaccination. This will ensure 100% coverage of all poor households and will help in eradicating polio.	XXXX	5
		It is suggested that polio program should incentivize vacciantion by distributing supplies such as pencils and books to build a positive image of FLWs in the community. When community members are friendly, they will allow FLWs to vaccine their children and will ultimately reduce refusals.	XXXX	4
18	Incentivising vaccination creates more problems in the community: It has been observed that when community is incentivised for allowing vaccination, they become habatual and demand for more incentives. Usually incentives are for short term and when it is stopped the community's attitude towards FLWs is negatively affected. When their demands are not met, they refuse vaccination.	It is suggested to stop giving incentives to community for vaccination. This will end such expectations from the program and community will stop blackmailing FLWs for incentives. The resources should rather be spent on incentivising FLWs such as their capacity building, giving them reward for good performance. There should be competition within the teams and good performers should be encouraged a…	XXXX	4
